# Supplementary material for: One-Step Fast Fabrication of Electrospun Fiber Membranes for Efficient Particulate Matter Removal
Source: Polymers (Basel). 2024 Jan 11;16(2):209. doi: 10.3390/polym16020209 (PMC10818706; doi:10.3390/polym16020209)
Supplement: Supplementary file 1 [file polymers-16-00209-s001.zip]

Archive with 1 entries (1 files):
- polymers-2755862-supplementary.pdf
